# Supplementary material for: Clinical Experience with Genome-Wide Noninvasive Prenatal Screening in a Large Cohort of Twin Pregnancies
Source: Genes (Basel). 2023 Apr 26;14(5):982. doi: 10.3390/genes14050982 (PMC10218036; doi:10.3390/genes14050982)
Supplement: Supplementary file 1 [file genes-14-00982-s001.zip]

Archive with 1 entries (1 files):
- genes-2341087-supplementary.pdf
